# Supplementary material for: A Prospective Observational Study of a 2-Week Integrative Inpatient Therapy on Patients with Fibromyalgia Syndrome
Source: Biomedicines. 2025 Sep 2;13(9):2144. doi: 10.3390/biomedicines13092144 (PMC12467844; doi:10.3390/biomedicines13092144)
Supplement: Supplementary file 1 [file biomedicines-13-02144-s001.zip]

Archive with 1 entries (1 files):
- biomedicines-3750127-supplementary.pdf
